# Supplementary material for: Design, Synthesis, and Tribological Behavior of an Eco-Friendly Methylbenzotriazole-Amide Derivative
Source: Int J Mol Sci. 2025 Jan 27;26(3):1112. doi: 10.3390/ijms26031112 (PMC11818913; doi:10.3390/ijms26031112)
Supplement: Supplementary file 1 [file ijms-26-01112-s001.zip]

Archive with 1 entries (1 files):
- ijms-3430763-supplementary.pdf
